# Supplementary material for: Rheumatic?—A Digital Diagnostic Decision Support Tool for Individuals Suspecting Rheumatic Diseases: A Multicenter Pilot Validation Study
Source: Front Med (Lausanne). 2022 Apr 25;9:774945. doi: 10.3389/fmed.2022.774945 (PMC9083190; doi:10.3389/fmed.2022.774945)
Supplement: Supplementary file 1 [file Table_1.XLSX]

## Sheet: question
Supplementary Table 1. Rhuematic? questions. Each section seperated by a bold line starts with the question. The subsequent rows proves the multiple options for answers
How old are you?
Under 20 years
20–29 years
30–39 years
40–49 years
50–59 years
60–69 years
70–79 years
Over 80 years
Does it take long for the sores/cracks on your fingertips or toes to heal?
Yes, it often takes more than two weeks
It usually heals within two weeks
I don't know
Does your body react differently to physical activity compared to how you are used to it reacting previously?
I have less stamina than I'm used to
I'm not as physically fit as I'm used to
I get stiff more easily after exercise than I used to
No, I haven't noticed any difference
None of the above
I don't know
Are several fingers or toes usually affected at the same time?
Yes
No
I don't know
Do you wake at night because of pain?
Yes
No
I don't know
Has that person been treated by a rheumatologist?
Yes
No
Vet inte
If there are several close relatives: Have any of them been treated by a rheumatologist?
I find it difficult to ...
Open jars
Make a fist
Open my hand out fully with straight fingers
Lift a glass and drink from it
Hold something, like a paper or credit card, without dropping it
Take something down from a shelf at head height
Take off a sweater
Wash my hair
Pick up a pen from the floor
None of the above
Have you got any of the following symptoms?
Difficulty in controlling your bladder and/or bowels
Numbness or reduced sensation around your anus or genitals
Numbness, tinglings or weakness in your legs or arms
No, I don't have any of these symptoms
I don't know
Do you smoke?
Yes
No
No, but I have been a regular smoker in the past
Have you experienced any of the following problems with your breathing?
I quickly get out of breath
I can only take short breaths
I get chest pains when taking deep breaths in
I have a dry cough
No, I have not experienced any of these problems
I don't know
Are you taking any medication that could cause dry eyes or dry mouth?
Yes
No
I don't know
Which of these alternatives best describes your pain?
It is tender
It is diffuse/dull
It is sharp/stabbing
It radiates from a certain point
It is clearly connected to one or several body parts
It moves around
None of the above
I don't know
When do you experience pain?
It is related to physical exertion
It is more or less constant and remains during the major part of the day and night
It comes and goes
It occurs when I put pressure on a certain point
It is made better by movement
Sitting still makes it worse
It is at its worst in the morning
It is at its worst in the evening
It is at its worst at night
None of the above
I don't know
Have you experienced a continuous state of dry eyes for more than 3 months?
Yes
No
I don't know
Select the options that describe your problems
Pain/Ache
Swelling
Morning stiffness
Tiredness or fatigue
Reduced endurance
None of the above
Are you or have you been diagnosed by a physician with any of the following diseases?
Rheumatoid arthritis
Other rheumatic disease with symptoms in joints or muscles
Psoriasis
Chronic inflammatory bowel disease, for example Crohn's or ulcerative colitis
Eye inflammation in the form of iritis or acute uveitis
No, I have not been diagnosed with any of these diseases
I don't know
How much alcohol do you consume on average in a typical week?
An occasional glass
Less than 4 glasses
4–7 glasses
More than 7 glasses
I never drink alcohol
I don't know
Does it look something like this?
Yes
No
I don't know
Where on your skin have you had problems?
Hands
Feet
Back
Chest
Buttocks
Scalp
Legs
Arms
Face
None of the above
Indicate where in your right leg you usually experience pain.
Edge of hip
Thigh
Knee
Shin/calf
Hip joint
None of the above
Indicate where in your right arm you usually experience pain.
Shoulder
Upper arm
Elbow
Tendon elbow
Forearm
None of the above
Indicate where your left hand is or has been swollen.
Thumb
Base of the thumb
Top finger joints
Middle finger joints
Knuckles
Wrist
None of the above
Indicate where your right hand is or has been swollen.
Thumb
Base of thumb
Top finger joints
Middle finger joints
Knuckles
Wrist
None of the above
Indicate where your right foot is or has been swollen.
Ankle
Achilles’ tendon
Big toe including base joint
Base joints toes
Top toe joints
Sole
The whole foot
None of the above
Indicate where on your face or throat you are or have been swollen.
Right cheek
Left cheek
Right eye
Left eye
Right side of the throat
Left side of the throat
None of the above
Indicate where your right arm is or has been swollen.
Elbow
Armpit
Forearm
Upper arm
Shoulder
None of the above
Indicate where your right leg is or has been swollen.
Edge of hip
Thigh
Knee
Shin/calf
Hip joint
None of the above
In which way is or has your left hand been swollen?
The whole hand is swollen
One or multiple joints is swollen
The palm of my hand is swollen
The back of my hand is swollen
Whole fingers are swollen
None of the above
I don't know
Have you experienced any of the following problems for example with cold, humidity, or stress?
Fingers becoming whiter or blue
Toes becoming whiter or blue
Fingers or toes becoming numb
No, I have not experienced any of these problems
I don't know
Where on your face have you experienced these problems?
Eyelids
Across cheeks and bridge of nose, known as butterfly rash
None of the above
Have you experienced one or more of the following problems?
Difficulty speaking or singing
Difficulty opening mouth wide
Dry mouth
Sores in mouth or nose
Dry eyes
Hair loss
No, I have not experienced any of these problems
I don't know
Where do you usually experience pain?
Right foot
Left foot
Right hand
Left hand
Right leg and hip
Left leg and hip
Right arm
Left arm
Head/neck
Chest
Stomach
Back
When did you start experiencing these problems with your fingers or toes?
During childhood
In my teens
After 20 years of age
After 30 years of age
I don't know
Do you need to drink in order to swallow food?
Yes
No
I don't know
Have you experienced a continuous state of dry mouth for more than 3 months?
Yes
No
I don't know
How tall are you?
Indicate where in your left hand you usually experience pain.
Thumb
Base of thumb
Top finger joints
Middle finger joints
Knuckles
Wrist
The whole hand
None of the above
How tired have you felt during the past week?
0 %
0–20%
20–40%
40–60%
60–80%
80–100%
Approximately how long does your morning stiffness last?
0-20 minutes
20-30 minutes
30-45 minutes
45-60 minutes
More than 60 minutes
How much do you weigh?
Do you repeatedly experience one or more of these stomach complaints?
Acid reflux
Heartburn
Diarrhoea
Constipation
Difficulty swallowing or it goes down wrong
Bloated stomach
No, I have not experienced any of these problems
I don't know
How did you find this test?
I searched the internet and found the test by chance
I got the information from a healthcare worker
I got the information from my local health clinic
I got the information from a member of the medical staff
I got the information from a physiotherapist
I got the information from a friend
Other
I find it difficult to ...
Look over my shoulder without turning my body
Sit down for more than an hour
Stand up for more than an hour
Get up from a chair without using my hands
Perform light physical activity, like hoovering a room
Walk up more than one flight of stairs without resting
Walk more than 1 km without resting
Walk without falling and stumbling
Walk barefoot indoors because it hurts too much
None of the above
Indicate where in your right hand you usually experience pain.
Thumb
Base of thumb
Top finger joints
Middle finger joints
Knuckles
Wrist
The whole hand
None of the above
Indicate where in your left leg you usually experience pain.
Edge of hip
Thigh
Knee
Shin/calf
Hip joint
None of the above
Indicate where in your left arm you usually experience pain.
Tendon elbow
Elbow
Forearm
Upper arm
Shoulder
None of the above
Indicate where on your torso you usually experience pain.
Chest
Stomach
Right hip
Left hip
None of the above
Indicate where in or around your back you usually experience pain.
Upper back
Neck
Lower back
Left buttock
Right buttock
None of the above
What is the worst level of pain you have experienced due to your problems?
No pain
A little pain
Pain
Much pain
Very much pain
Worst imaginable pain
In which way is or has your right hand been swollen?
The whole hand is swollen
One or multiple joints are swollen
The palm of my hand is swollen
The back of my hand is swollen
Whole fingers are swollen
None of the above
I don't know
Indicate where your left foot is or has been swollen.
Ankle
Achilles’ tendon
Big toe including base joint
Base joints toes
Top toe joints
Sole
The whole foot
None of the above
Indicate where your left arm is or has been swollen.
Elbow
Armpit
Forearm
Upper arm
Shoulder
None of the above
Indicate where your left leg is or has been swollen.
Edge of hip
Thigh
Knee
Shin/calf
Hip joint
None of the above
Indicate where in your left foot you usually experience pain.
Ankle
Achilles’ tendon
Big toe including base joint
Base joints toes
Top toe joints
Sole
The whole foot
None of the above
Indicate where in your right foot you usually experience pain.
Ankle
Achilles’ tendon
Big toe including base joint
Base joints toes
Top toe joints
Sole
The whole foot
None of the above
Indicate where you have swelling or have recently had swelling.
Right foot
Left foot
Right hand
Left hand
Right leg
Left leg
Right arm
Left arm
Head/neck
Chest
Stomach
Back
Have any of your parents or siblings got, or ever had, a rheumatic disease?
Yes
No
I don't know
How many cigarettes a day do you smoke?
10 or more
1–9
I only smoke occasionally
In which way do you experience tiredness?
Resting helps
Resting does not help, I am still tired
Body feels tired
Hard to think clearly
None of the above
I don't know
You can select one or multiple options.
Where on your hand/hands have you experienced these problems?
The upper side/back of my hand
The palm of my hand
Fingers
Nails or cuticles
None of the above
Can you relate to any of these descriptions?
Recurring fever without clear cause
Unaccountable weight loss
None of the above
When did you stop smoking?
Less than a year ago
1–5 years ago
More than 5 years ago
Have you experienced any of these skin conditions during the last year?
Red and itchy rash after sun exposure
Other rashes
Skin itches
Sores/cracks on fingertips or toes
Unaccountable pigmentation changes
Other skin problem
No, I have not experienced any of these problems
I don't know
Indicate where in your left hand you usually experience pain.
Thumb
Base of thumb
Top finger joints
Middle finger joints
Knuckles
Wrist
The whole hand
None of the above
How many cigarettes a day do you smoke?
10 or more
1–9
I only smoke occasionally
How much pain have you experienced during the last week?
No pain
A little pain
Pain
Much pain
Very much pain
Worst imaginable pain
Worst imaginable pain
No pain
What is your biological sex?
Female
Male
Have you experienced pain that shifts between your right and left buttock?
Yes
No
I don't know
Approximately how long ago did your problems with pain, swelling or morning stiffness begin?
Less than 6 veeks ago
Between 6 weeks to a year ago
1 to 5 years ago
More than 5 years ago
I don't know
How often do you experience this?
Sometimes, for example when it's cold
At least once a month
Several times a month, often several days on end
Daily
I don't know
