# Supplementary material for: Rheumatic?—A Digital Diagnostic Decision Support Tool for Individuals Suspecting Rheumatic Diseases: A Multicenter Pilot Validation Study
Source: Front Med (Lausanne). 2022 Apr 25;9:774945. doi: 10.3389/fmed.2022.774945 (PMC9083190; doi:10.3389/fmed.2022.774945)
Supplement: Supplementary file 2 [file Table_2.XLSX]

## Sheet: Sheet1
Supplementary Table 2. Scores corresponding to the possible answers to the questions from Supplementary Table 1
Each sheet provides the answers reelvant to that disease with the corresponding score and the disease specific thresholds

## Sheet: SpA
Axial Spondylartritis
					• Threshold 1 (Active if score is at least +25 points)
Pain/Ache (+1 points)					• Threshold 2 (Active if score is at least +40 points)
Morning stiffness (+3 points)
Tiredness or fatigue (+1 points)
It is diffuse/dull (+1 points)
It is sharp/stabbing (+1 points)
It is clearly connected to one or several body parts (+1 points)
It comes and goes (+1 points)
It is at its worst in the evening (+2 points)
It is at its worst in the morning (+2 points)
Pain (+1 points)
Much pain (+1 points)
Very much pain (+1 points)
Worst imaginable pain (+1 points)
Back (+1 points)
Lower back (+5 points)
Left buttock (+1 points)
Neck (+3 points)
Upper back (+3 points)
Left buttock (+5 points)
Right buttock (+5 points)
Yes (+5 points)
Yes (+3 points)
Resting does not help, I am still tired (+1 points)
(+1 points)
I get chest pains when taking deep breaths in (+1 points)
Pick up a pen from the floor (+3 points)
Get up from a chair without using my hands (+1 points)
Take something down from a shelf at head height (+1 points)
Look over my shoulder without turning my body (+2 points)
Sit down for more than an hour (+2 points)
Psoriasis (+3 points)
Chronic inflammatory bowel disease, for example Crohn's or ulcerative colitis(+3 points)
Eye inflammation in the form of iritis or acute uveitis (+3 points)
20–29 years (+3 points)
30–39 years (+3 points)
Hip joint (+1 points)
Hip joint (+1 points)

## Sheet: Ssc
Systemic sclerosis
					• Threshold 1 (Active if score is at least +40 points)
Much pain (+1 points)					• Threshold 2 (Active if score is at least +60 points)
Very much pain (+1 points)
Much pain (+1 points)
Very much pain (+1 points)
The whole hand (+1 points)
The whole hand (+1 points)
The whole foot (+1 points)
The whole foot (+1 points)
The whole hand is swollen (+1 points)
The whole hand is swollen (+1 points)
Whole fingers are swollen (+2 points)
Whole fingers are swollen (+2 points)
The whole foot (+1 points)
The whole foot (+1 points)
Upper arm (+1 points)
Forearm (+1 points)
Upper arm (+1 points)
Forearm (+1 points)
Shin/calf (+1 points)
Shin/calf (+1 points)
Unaccountable weight loss (+1 points)
I'm not as physically fit as I'm used to (+2 points)
I get stiff more easily after exercise than I used to (+1 points)
I quickly get out of breath (+2 points)
I have a dry cough (+2 points)
Fingers becoming whiter or blue (+4 points)
Toes becoming whiter or blue (+3 points)
Yes (+4 points)
Daily (+4 points)
Several times a month, often several days on end (+3 points)
At least once a month (+2 points)
After 30 years of age (+4 points)
After 20 years of age (+3 points)
Sores/cracks on fingertips or toes (+3 points)
Unaccountable pigmentation changes (+2 points)
Other skin problem (+1 points)
I don't know (+1 points)
Yes, it often takes more than two weeks (+3 points)
I don't know (+1 points)
Hands (+1 points)
Back (+1 points)
Chest (+1 points)
Legs (+1 points)
Arms (+1 points)
Face (+1 points)
Nails or cuticles (+2 points)
Fingers (+2 points)
The upper side/back of my hand (+1 points)
The palm of my hand (+1 points)
Difficulty swallowing or it goes down wrong (+3 points)
Bloated stomach (+1 points)
Acid reflux (+2 points)
Heartburn (+2 points)
Diarrhoea (+1 points)
Constipation (+1 points)
Difficulty speaking or singing (+1 points)
Difficulty opening mouth wide (+2 points)
Difficulty speaking or singing (+1 points)
Open jars (+1 points)
Make a fist (+3 points)
Open my hand out fully with straight fingers (+4 points)
Hold something, like a paper or credit card, without dropping it (+2 points)
Get up from a chair without using my hands (+1 points)
Perform light physical activity, like hoovering a room (+4 points)
Walk up more than one flight of stairs without resting (+3 points)
Walk more than 1 km without resting (+1 points)
Yes (+1 points)
Symmetri smärta hela händer (level1) (+1 points)
Symmetri smärta hela foten (level1) (+1 points)
Symmetri svullna fingrar (level1) (+1 points)
Symmetri hela händer svullnad (level1) (+1 points)
Symmetri svullnad hela foten (level1) (+1 points)
Symmetri svullnad underarm (level1) (+1 points)
Symmetri svullnad överarm (level1) (+1 points)
Symmetri svullnad smalben/vad (level1) (+1 points)
age
30–39 years (+2 points)
40–49 years (+3 points)
50–59 years (+3 points)
60–69 years (+3 points)
70–79 years (+3 points)
Over 80 years (+3 points)

## Sheet: myositis
Myositis
					• Threshold 1 (Active if score is at least +25 points)
Reduced endurance (+4 points)					• Threshold 2 (Active if score is at least +40 points)
Pain/Ache (+1 points)
It is diffuse/dull (+2 points)
It is related to physical exertion (+2 points)
A little pain (+1 points)
Pain (+1 points)
Thigh (+2 points)
Thigh (+2 points)
Upper arm (+2 points)
Upper arm (+2 points)
Neck (+2 points)
Shoulder (+2 points)
Shoulder (+2 points)
No (+2 points)
The whole hand is swollen (+2 points)
One or multiple joints is swollen (+1 points)
The whole hand is swollen (+2 points)
One or multiple joints are swollen (+1 points)
Left eye (+2 points)
Right eye (+2 points)
Body feels tired (+3 points)
Resting does not help, I am still tired (+2 points)
0 % (+1 points)
0–20% (+1 points)
Tiredness or fatigue (+1 points)
Yes, it often takes more than two weeks (+3 points)
Other rashes (+1 points)
Skin itches (+2 points)
Eyelids (+3 points)
Hands (+2 points)
Chest (+1 points)
Back (+1 points)
Buttocks (+1 points)
Scalp (+1 points)
Arms (+1 points)
I can only take short breaths (+2 points)
I quickly get out of breath (+2 points)
I have a dry cough (+2 points)
Difficulty speaking or singing (+2 points)
Difficulty swallowing or it goes down wrong (+3 points)
I have less stamina than I'm used to (+3 points)
I get stiff more easily after exercise than I used to (+3 points)
I'm not as physically fit as I'm used to (+3 points)
Open jars (+2 points)
Take off a sweater (+2 points)
Take something down from a shelf at head height (+2 points)
Get up from a chair without using my hands (+3 points)
Walk up more than one flight of stairs without resting (+3 points)
Walk more than 1 km without resting (+1 points)
Perform light physical activity, like hoovering a room (+2 points)
Symmetri höfter (level1) (+2 points)
Symmetri smärta överarmar (level1) (+2 points)
Symmetri smärta lår (level1) (+2 points)
Symmetri smärta axlar (level1) (+2 points)
Symmetri ögon svullnad (level1) (+2 points)
Symmetri händer svullnad (level1) (+2 points)
Hip joint (+2 points)
Hip joint (+2 points)
The upper side/back of my hand (+5 points)
Fingers (+3 points)
Nails or cuticles (+4 points)
None of the above (+1 points)
Between 6 weeks to a year ago (+4 points)
1 to 5 years ago (+2 points)
More than 5 years ago (+1 points)
Under 20 years (+3 points)
20–29 years (+3 points)
30–39 years (+3 points)
40–49 years (+4 points)
50–59 years (+4 points)
60–69 years (+4 points)
70–79 years (+4 points)
Over 80 years (+4 points)

## Sheet: sle
SLE
					• Threshold 1 (Active if score is at least +20 points)
Morning stiffness (+2 points)					• Threshold 2 (Active if score is at least +40 points)
Tiredness or fatigue (+2 points)
It moves around (+2 points)
It is tender (+1 points)
It is diffuse/dull (+1 points)
It is clearly connected to one or several body parts (+1 points)
It is more or less constant and remains during the major part of the day and night (+1 points)
It comes and goes (+1 points)
It is at its worst in the morning (+1 points)
It is at its worst in the evening (+1 points)
Left hand (+2 points)
Right hand (+2 points)
Left leg and hip (+1 points)
Right leg and hip (+1 points)
Left foot (+1 points)
Right foot (+1 points)
Middle finger joints (+2 points)
Knuckles (+2 points)
Wrist (+2 points)
Middle finger joints (+2 points)
Knuckles (+2 points)
Wrist (+2 points)
Base joints toes (+2 points)
Ankle (+1 points)
Base joints toes (+2 points)
Ankle (+1 points)
Knee (+1 points)
Knee (+1 points)
Left hand (+2 points)
Right hand (+2 points)
Left leg (+1 points)
Right leg (+1 points)
Left foot (+1 points)
Right foot (+1 points)
Middle finger joints (+2 points)
Knuckles (+2 points)
Wrist (+2 points)
Middle finger joints (+2 points)
Knuckles (+2 points)
Wrist (+2 points)
The palm of my hand is swollen (+1 points)
One or multiple joints is swollen (+1 points)
The palm of my hand is swollen (+1 points)
One or multiple joints are swollen (+1 points)
Base joints toes (+2 points)
Ankle (+1 points)
Base joints toes (+2 points)
Ankle (+1 points)
Knee (+1 points)
Knee (+1 points)
Resting does not help, I am still tired (+3 points)
Body feels tired (+1 points)
Hard to think clearly (+2 points)
Recurring fever without clear cause (+2 points)
Unaccountable weight loss (+1 points)
I get chest pains when taking deep breaths in (+1 points)
Fingers becoming whiter or blue (+1 points)
Toes becoming whiter or blue (+1 points)
Other rashes (+2 points)
Red and itchy rash after sun exposure (+2 points)
Other skin problem (+2 points)
Hands (+2 points)
Back (+2 points)
Chest (+2 points)
Scalp (+2 points)
Across cheeks and bridge of nose, known as butterfly rash (+2 points)
Arms (+2 points)
Face (+2 points)
Nails or cuticles (+1 points)
Fingers (+1 points)
Sores in mouth or nose (+2 points)
Hair loss (+2 points)
Dry mouth (+1 points)
Dry eyes (+1 points)
Make a fist (+1 points)
Open my hand out fully with straight fingers (+1 points)
Under 20 years (+1 points)
20–29 years (+1 points)
30–39 years (+1 points)
40–49 years (+1 points)

## Sheet: ra
RA
					• Threshold 1 (Active if score is at least +250 points)
It is at its worst in the morning (+30 points)					• Threshold 2 (Active if score is at least +400 points)
It is more or less constant and remains during the major part of the day and night (+10 points)
It is related to physical exertion (+1 points)
It occurs when I put pressure on a certain point (+1 points)
It is at its worst in the evening (+1 points)
It comes and goes (+1 points)
A little pain (+2 points)
Pain (+4 points)
Much pain (+6 points)
Very much pain (+8 points)
Worst imaginable pain (+10 points)
A little pain (+2 points)
Pain (+4 points)
Much pain (+6 points)
Very much pain (+8 points)
Worst imaginable pain (+10 points)
Middle finger joints (+20 points)
Knuckles (+20 points)
Wrist (+20 points)
Top finger joints (+1 points)
Thumb (+1 points)
Base of thumb (+1 points)
Middle finger joints (+20 points)
Knuckles (+20 points)
Wrist (+20 points)
Top finger joints (+1 points)
Thumb (+1 points)
Base of thumb (+1 points)
Shoulder (+15 points)
Elbow (+15 points)
Upper arm (+1 points)
Forearm (+1 points)
Shoulder (+15 points)
Elbow (+15 points)
Upper arm (+1 points)
Forearm (+1 points)
Base joints toes (+20 points)
Ankle (+15 points)
Top toe joints (+1 points)
Big toe including base joint (+1 points)
Achilles’ tendon (+1 points)
Base joints toes (+20 points)
Ankle (+15 points)
Top toe joints (+1 points)
Big toe including base joint (+1 points)
Achilles’ tendon (+1 points)
Knee (+15 points)
Thigh (+1 points)
Shin/calf (+1 points)
Knee (+15 points)
Thigh (+1 points)
Shin/calf (+1 points)
Neck (+1 points)
Upper back (+1 points)
Lower back (+1 points)
Left buttock (+1 points)
Right buttock (+1 points)
One or multiple joints is swollen (+1 points)
One or multiple joints are swollen (+1 points)
Middle finger joints (+30 points)
Knuckles (+30 points)
Wrist (+30 points)
Top finger joints (+1 points)
Thumb (+1 points)
Base of the thumb (+1 points)
Middle finger joints (+30 points)
Knuckles (+30 points)
Wrist (+30 points)
Top finger joints (+1 points)
Thumb (+1 points)
Base of thumb (+1 points)
Base joints toes (+30 points)
Ankle (+30 points)
Top toe joints (+1 points)
Big toe including base joint (+1 points)
Achilles’ tendon (+1 points)
Sole (+1 points)
Base joints toes (+30 points)
Ankle (+30 points)
Top toe joints (+1 points)
Big toe including base joint (+1 points)
Achilles’ tendon (+1 points)
Sole (+1 points)
Shoulder (+20 points)
Elbow (+20 points)
Upper arm (+1 points)
Forearm (+1 points)
Shoulder (+20 points)
Elbow (+20 points)
Upper arm (+1 points)
Forearm (+1 points)
Knee (+30 points)
Hip joint (+1 points)
Thigh (+1 points)
Shin/calf (+1 points)
Knee (+30 points)
Hip joint (+1 points)
Thigh (+1 points)
Shin/calf (+1 points)
20-30 minutes (+5 points)
30-45 minutes (+10 points)
45-60 minutes (+15 points)
More than 60 minutes (+30 points)
Resting does not help, I am still tired (+10 points)
Body feels tired (+1 points)
Hard to think clearly (+1 points)
80–100% (+10 points)
60–80% (+8 points)
40–60% (+6 points)
20–40% (+4 points)
0–20% (+2 points)
Recurring fever without clear cause (+1 points)
Unaccountable weight loss (+1 points)
Dry mouth (+5 points)
Dry eyes (+5 points)
Open jars (+2 points)
Make a fist (+2 points)
Open my hand out fully with straight fingers (+2 points)
Lift a glass and drink from it (+2 points)
Hold something, like a paper or credit card, without dropping it (+2 points)
Take something down from a shelf at head height (+2 points)
Take off a sweater (+2 points)
Get up from a chair without using my hands (+2 points)
Pick up a pen from the floor (+2 points)
Perform light physical activity, like hoovering a room (+2 points)
Walk barefoot indoors because it hurts too much (+2 points)
Between 6 weeks to a year ago (+20 points)
1 to 5 years ago (+10 points)
Yes (+1 points)
Hip joint (+1 points)
Hip joint (+1 points)

## Sheet: sjogren
Sjögrens syndrom
					• Threshold 1 (Active if score is at least +25 points)
Pain/Ache (+1 points)					• Threshold 2 (Active if score is at least +40 points)
Tiredness or fatigue (+1 points)
It is tender (+1 points)
It is clearly connected to one or several body parts (+2 points)
It is related to physical exertion (+2 points)
It is more or less constant and remains during the major part of the day and night (+1 points)
It comes and goes (+1 points)
A little pain (+2 points)
Pain (+2 points)
No pain (+1 points)
Pain (+2 points)
Much pain (+2 points)
Resting does not help, I am still tired (+3 points)
Body feels tired (+2 points)
Hard to think clearly (+3 points)
I have a dry cough (+2 points)
Fingers becoming whiter or blue (+1 points)
Toes becoming whiter or blue (+1 points)
Fingers or toes becoming numb (+2 points)
Red and itchy rash after sun exposure (+1 points)
Difficulty swallowing or it goes down wrong (+4 points)
Constipation (+1 points)
Difficulty speaking or singing (+1 points)
Sores in mouth or nose (+1 points)
Yes (+4 points)
0–20% (+1 points)
20–40% (+2 points)
40–60% (+2 points)
60–80% (+2 points)
80–100% (+3 points)
Torra ögon (level1) (+1 points)
Torra ögon (level2) (+5 points)
Torr mun (level1) (+1 points)
Torr mun (level2) (+5 points)
Yes (+2 points)
